# Supplementary material for: Mutational landscape of a chemically-induced mouse model of liver cancer
Source: J Hepatol. 2018 Oct;69(4):840–50. doi: 10.1016/j.jhep.2018.06.009 (PMC6142872; doi:10.1016/j.jhep.2018.06.009)
Supplement: Supplementary data 2 [file mmc2.xlsx]

## Sheet: Table S1_20170929.cs
CHROM	POS	REF	ALT	GENE_ID	GENE_NAME	PEPTIDE_SUBSTITUTION	89986_N3.DN	90022_N2.DN	90793_N2.DN	90796_N2.DN	91099_N1.DN	91100_N3.DN	91415_N3.DN	91930_N1.DN	92186_N2.DN	92188_N3.DN	93091_N1.DN	93091_N3.DN	93091_N8.DN	93100_N6.DN	93129_N7.DN	93258_N4.DN	86772_C1.HCC	86772_C6-slice_1.HCC	87104_C1-slice_1.HCC	87187_C5.HCC	87187_C6.HCC	87187_C7.HCC	87574_C3.HCC	87574_C5-slice_1.HCC	87575_C1.HCC	89072_C4.HCC	89073_C3.HCC	90796_N1.HCC	90796_N4.HCC	90997_C7.HCC	90997_C9-slice1.HCC	91419_C8.HCC	91596_C4.HCC	92189_N4.HCC	85037_N1.spontaneous	85037_N2.spontaneous	85037_N3.spontaneous	85037_N4_slice1.spontaneous	85037_N5_slice1.spontaneous	85037_N6_slice1.spontaneous	87918_N1_slice1.spontaneous	87918_N2_slice1.spontaneous	87918_N3.spontaneous
1	146598619	G	A	MGP_C3HHeJ_G0016328	Cdc73	S178L	.	.	.	.	0/1	.	.	.	.	.	.	.	.	.	.	.	.	.	.	.	.	.	.	.	.	.	.	.	.	.	.	.	.	.	.	.	.	.	.	.	.	.	.
2	7054022	G	A	MGP_C3HHeJ_G0025066	Gata3	R298W	.	.	.	.	.	.	.	.	.	.	.	.	.	.	.	.	.	.	.	.	.	.	.	.	.	.	0/1	.	.	.	.	.	.	.	.	.	.	.	.	.	.	.	.
2	24200810	A	G	MGP_C3HHeJ_G0025224	Notch1	L2166P	.	.	.	.	.	.	.	.	.	.	.	.	.	.	.	.	.	.	.	.	.	.	.	.	.	.	.	0/1	.	.	.	.	.	.	.	.	.	.	.	.	.	.	.
2	24216601	G	T	MGP_C3HHeJ_G0025224	Notch1	N760K	.	.	.	.	.	.	.	0/1	.	.	.	.	.	.	.	.	.	.	.	.	.	.	.	.	.	.	.	.	.	.	.	.	.	.	.	.	.	.	.	.	.	.	.
2	24220217	G	T	MGP_C3HHeJ_G0025224	Notch1	H425Q	.	.	.	.	.	.	.	0/1	.	.	.	.	.	.	.	.	.	.	.	.	.	.	.	.	.	.	.	.	.	.	.	.	.	.	.	.	.	.	.	.	.	.	.
2	24221798	A	T	MGP_C3HHeJ_G0025224	Notch1	V273E	.	0/1	.	.	.	.	.	.	.	.	.	.	.	.	.	.	.	.	.	.	.	.	.	.	.	.	.	.	.	.	.	.	.	.	.	.	.	.	.	.	.	.	.
2	26488558	T	A	MGP_C3HHeJ_G0025263	Tsc1	M40K	.	.	.	.	.	.	.	.	.	.	.	.	.	.	.	.	.	.	0/1	.	.	.	.	.	.	.	.	.	.	.	.	.	.	.	.	.	.	.	.	.	.	.	.
2	26489486	C	A	MGP_C3HHeJ_G0025263	Tsc1	S91*	.	.	.	.	.	.	.	.	.	.	.	.	0/1	.	.	.	.	.	.	.	.	.	.	.	.	.	.	.	.	.	.	.	.	.	.	.	.	.	.	.	.	.	.
2	26500586	T	A	MGP_C3HHeJ_G0025263	Tsc1	W347R	.	.	.	.	.	.	.	.	.	.	.	.	.	.	.	.	.	.	.	0/1	.	.	.	.	.	.	.	.	.	.	.	.	.	.	.	.	.	.	.	.	.	.	.
2	26501002	C	T	MGP_C3HHeJ_G0025263	Tsc1	T393I	.	.	0/1	.	.	.	.	.	.	.	.	.	.	.	.	.	.	.	.	.	.	.	.	.	.	.	.	.	.	.	.	.	.	.	.	.	.	.	.	.	.	.	.
2	75240378	G	A	MGP_C3HHeJ_G0025589	Nfe2l2	P401L	.	.	.	.	.	.	.	.	.	.	.	.	.	.	.	.	.	.	.	.	.	.	.	.	.	.	.	.	.	.	.	.	0/1	.	.	.	.	.	.	.	.	.	.
2	156481457	C	T	MGP_C3HHeJ_G0026410	Asxl1	P75S	.	.	.	.	.	.	0/1	.	.	.	.	.	.	.	.	.	.	.	.	.	.	.	.	.	.	.	.	.	.	.	.	.	.	.	.	.	.	.	.	.	.	.	.
2	156531866	G	T	MGP_C3HHeJ_G0026410	Asxl1	G945C	.	.	.	.	.	.	.	.	.	.	.	.	.	.	.	.	.	.	.	.	.	.	.	.	.	0/1	.	.	.	.	.	.	.	.	.	.	.	.	.	.	.	.	.
2	178626332	G	A	MGP_C3HHeJ_G0026682	Gnas	R11K	.	.	.	.	.	.	.	.	.	.	.	.	.	.	.	.	.	.	.	.	.	.	0/1	.	.	.	.	.	.	.	.	.	.	.	.	.	.	.	.	.	.	.	.
2	178672443	G	A	MGP_C3HHeJ_G0026683	Gm20721	G268G	.	.	.	.	.	.	.	.	.	.	.	.	.	.	.	.	.	.	.	.	.	.	.	.	.	.	.	.	.	.	.	.	.	.	.	.	.	.	.	.	.	.	.
2	178675686	T	C	MGP_C3HHeJ_G0026683	Gm20721	D203G	.	.	.	.	.	.	.	.	.	.	.	.	.	.	.	.	.	.	.	0/1	.	.	.	.	.	.	.	.	.	.	.	.	.	.	.	.	.	.	.	.	.	.	.
3	30102546	T	G	MGP_C3HHeJ_G0026851	Pik3ca	V329G	.	.	.	0/1	.	.	.	.	.	.	.	.	.	.	.	.	.	.	.	.	.	.	.	.	.	.	.	.	.	.	.	.	.	.	.	.	.	.	.	.	.	.	.
3	84274528	T	A	MGP_C3HHeJ_G0027064	Fbxw7	D40E	.	.	.	.	.	.	.	.	.	.	.	.	.	.	.	.	.	.	.	.	0/1	.	.	.	.	.	.	.	.	.	.	.	.	.	.	.	.	.	.	.	.	.	.
3	84274668	T	A	MGP_C3HHeJ_G0027064	Fbxw7	V87E	0/1	.	.	.	.	.	.	.	.	.	.	.	.	.	.	.	.	.	.	.	.	.	.	.	.	.	.	.	.	.	.	.	.	.	.	.	.	.	.	.	.	.	.
3	84348508	A	G	MGP_C3HHeJ_G0027064	Fbxw7	N662S	.	.	.	.	.	.	.	.	.	.	.	.	.	.	.	.	.	.	.	.	.	.	.	.	.	.	.	.	.	0/1	.	.	.	.	.	.	.	.	.	.	.	.	.
3	98438651	C	T	MGP_C3HHeJ_G0027351	Notch2	T145I	.	.	.	.	.	.	.	.	.	.	.	.	.	.	.	.	.	.	.	.	.	.	.	.	.	.	0/1	.	.	.	.	.	.	.	.	.	.	.	.	.	.	.	.
3	135295546	T	C	MGP_C3HHeJ_G0027599	Tet2	K133E	.	.	.	.	.	.	.	.	.	.	.	.	.	.	.	.	.	0/1	.	.	.	.	.	.	.	.	.	.	.	.	.	.	.	.	.	.	.	.	.	.	.	.	.
3	154828429	T	C	MGP_C3HHeJ_G0027689	Fubp1	Y652H	.	.	.	.	.	.	.	.	.	.	.	.	.	.	.	.	.	.	.	.	.	.	.	.	.	.	.	.	.	.	.	.	.	0/1	.	.	.	.	.	.	.	.	.
4	42774648	A	T	MGP_C3HHeJ_G0027934	Pax5	spl?	.	.	.	.	.	.	.	.	.	.	.	.	.	.	.	.	.	.	.	.	.	0/1	.	.	.	.	.	.	.	.	.	.	.	.	.	.	.	.	.	.	.	.	.
4	54102197	A	T	MGP_C3HHeJ_G0028007	Klf4	S246R	.	.	.	.	.	.	.	0/1	.	.	.	.	.	.	.	.	.	.	.	.	.	.	.	.	.	.	.	.	.	.	.	.	.	.	.	.	.	.	.	.	.	.	.
4	54102375	A	T	MGP_C3HHeJ_G0028007	Klf4	I187N	.	.	0/1	.	.	.	.	.	.	.	.	.	.	.	.	.	.	.	.	.	.	.	.	.	.	.	.	.	.	.	.	.	.	.	.	.	.	.	.	.	.	.	.
4	54102617	G	C	MGP_C3HHeJ_G0028007	Klf4	I56M	.	.	.	.	.	0/1	.	.	.	.	.	.	.	.	.	.	.	.	.	.	.	.	.	.	.	.	.	.	.	.	.	.	.	.	.	.	.	.	.	.	.	.	.
4	88993103	T	C	MGP_C3HHeJ_G0028134	Cdkn2a	E50G	.	.	.	.	.	.	.	.	.	.	.	.	.	.	.	.	.	.	.	.	.	0/1	.	.	.	.	.	.	.	.	.	.	.	.	.	.	.	.	.	.	.	.	.
4	101086025	A	G	MGP_C3HHeJ_G0028185	Jak1	V243A	.	.	.	.	.	.	.	.	.	.	.	.	.	.	.	.	.	.	.	.	.	.	0/1	.	.	.	.	.	.	.	.	.	.	.	.	.	.	.	.	.	.	.	.
4	134264098	A	G	MGP_C3HHeJ_G0028600	Arid1a	Y580H	.	.	.	.	.	.	.	.	.	.	.	.	.	.	.	.	.	.	.	.	.	0/1	.	.	.	.	.	.	.	.	.	.	.	.	.	.	.	.	.	.	.	.	.
5	23264024	C	A	MGP_C3HHeJ_G0029058	Kmt2c	W1276L	.	.	.	.	.	.	.	.	.	.	.	.	.	.	.	.	.	.	.	.	0/1	.	.	.	.	.	.	.	.	.	.	.	.	.	.	.	.	.	.	.	.	.	.
5	23278488	G	T	MGP_C3HHeJ_G0029058	Kmt2c	Q641K	.	.	.	.	.	.	.	.	.	.	.	.	.	.	.	.	.	.	.	.	.	.	.	.	.	.	.	.	.	.	0/1	.	.	.	.	.	.	.	.	.	.	.	.
5	23290453	A	C	MGP_C3HHeJ_G0029058	Kmt2c	D2924E	.	.	.	.	.	.	.	.	.	.	.	.	.	.	.	.	.	.	.	.	.	.	.	.	0/1	.	.	.	.	.	.	.	.	.	.	.	.	.	.	.	.	.	.
5	23295571	G	T	MGP_C3HHeJ_G0029058	Kmt2c	S1988*	.	.	.	.	.	.	.	0/1	.	.	.	.	.	.	.	.	.	.	.	.	.	.	.	.	.	.	.	.	.	.	.	.	.	.	.	.	.	.	.	.	.	.	.
5	23304315	A	T	MGP_C3HHeJ_G0029058	Kmt2c	M1563K	.	.	0/1	.	.	.	.	.	.	.	.	.	.	.	.	.	.	.	.	.	.	.	.	.	.	.	.	.	.	.	.	.	.	.	.	.	.	.	.	.	.	.	.
5	23392755	G	A	MGP_C3HHeJ_G0029058	Kmt2c	T156I	.	.	.	.	.	.	.	.	.	.	.	.	.	.	.	.	.	.	.	.	.	.	.	.	.	.	.	.	.	.	0/1	.	.	.	.	.	.	.	.	.	.	.	.
5	75168614	T	A	MGP_C3HHeJ_G0029337	Pdgfra	V7D	.	.	.	.	.	0/1	.	.	.	.	.	.	.	.	.	.	.	.	.	.	.	.	.	.	.	.	.	.	.	.	.	.	.	.	.	.	.	.	.	.	.	.	.
5	75168640	A	G	MGP_C3HHeJ_G0029337	Pdgfra	T16A	.	.	.	.	.	.	0/1	.	.	.	.	.	.	.	.	.	.	.	.	.	.	.	.	.	.	.	.	.	.	.	.	.	.	.	.	.	.	.	.	.	.	.	.
5	75170022	T	A	MGP_C3HHeJ_G0029337	Pdgfra	S62T	.	.	0/1	.	.	.	.	.	.	.	.	.	.	.	.	.	.	.	.	.	.	.	.	.	.	.	.	.	.	.	.	.	.	.	.	.	.	.	.	.	.	.	.
5	75178113	T	A	MGP_C3HHeJ_G0029337	Pdgfra	S370R	.	.	.	.	.	.	.	.	.	.	.	.	.	.	.	.	.	.	.	.	.	.	.	.	.	.	.	.	.	0/1	.	.	.	.	.	.	.	.	.	.	.	.	.
5	75183839	A	T	MGP_C3HHeJ_G0029337	Pdgfra	T460S	.	.	.	.	.	.	.	.	.	.	.	.	.	.	.	.	.	.	.	.	.	.	.	.	.	.	.	0/1	.	.	.	.	.	.	.	.	.	.	.	.	.	.	.
5	75190133	T	A	MGP_C3HHeJ_G0029337	Pdgfra	Y720*	.	.	.	.	.	.	.	.	.	.	.	.	.	.	.	.	.	.	.	.	.	.	.	.	.	.	.	.	.	.	.	.	.	0/1	.	.	.	.	.	.	.	.	.
5	75196262	A	T	MGP_C3HHeJ_G0029337	Pdgfra	H920L	.	.	.	.	.	.	.	.	.	.	.	.	.	.	.	.	.	.	.	.	.	.	.	.	.	.	.	.	.	.	.	.	.	0/1	.	.	.	.	.	.	.	.	.
5	75668208	A	G	MGP_C3HHeJ_G0029338	Kit	T605A	.	.	.	.	.	.	.	.	.	.	.	.	.	.	.	.	.	.	.	.	.	0/1	.	.	.	.	.	.	.	.	.	.	.	.	.	.	.	.	.	.	.	.	.
5	75671296	A	T	MGP_C3HHeJ_G0029338	Kit	N716Y	.	.	0/1	.	.	.	.	.	.	.	.	.	.	.	.	.	.	.	.	.	.	.	.	.	.	.	.	.	.	.	.	.	.	.	.	.	.	.	.	.	.	.	.
5	75673787	T	A	MGP_C3HHeJ_G0029338	Kit	D777E	.	.	.	.	.	.	.	.	.	.	.	.	.	.	.	.	.	.	.	.	.	.	.	.	.	0/1	.	.	.	.	.	.	.	.	.	.	.	.	.	.	.	.	.
5	111406614	C	T	MGP_C3HHeJ_G0029572	Crlf2	G75S	.	.	.	.	.	.	.	.	.	.	.	.	0/1	.	.	.	.	.	.	.	.	.	.	.	.	.	.	.	.	.	.	.	.	.	.	.	.	.	.	.	.	.	.
5	144931485	G	T	MGP_C3HHeJ_G0030005	Card11	P1093Q	.	.	.	.	.	.	.	.	.	.	.	.	.	.	.	.	.	.	.	.	.	.	.	.	0/1	.	.	.	.	.	.	.	.	.	.	.	.	.	.	.	.	.	.
5	144941969	T	C	MGP_C3HHeJ_G0030005	Card11	Y758C	.	.	.	.	.	.	.	.	.	.	.	.	.	.	.	.	.	.	.	.	.	.	.	.	.	.	.	.	.	.	.	0/1	.	.	.	.	.	.	.	.	.	.	.
5	155393488	T	C	MGP_C3HHeJ_G0030106	Brca2	L276P	.	.	.	.	.	.	.	.	.	.	0/1	.	.	.	.	.	.	.	.	.	.	.	.	.	.	.	.	.	.	.	.	.	.	.	.	.	.	.	.	.	.	.	.
5	155393500	T	C	MGP_C3HHeJ_G0030106	Brca2	I280T	.	.	.	.	.	.	.	.	.	.	.	.	.	.	.	.	.	.	.	.	.	.	.	.	0/1	.	.	.	.	.	.	.	.	.	.	.	.	.	.	.	.	.	.
5	155396939	T	C	MGP_C3HHeJ_G0030106	Brca2	S923P	.	.	.	.	.	.	.	.	.	.	.	.	0/1	.	.	.	.	.	.	.	.	.	.	.	.	.	.	.	.	.	.	.	.	.	.	.	.	.	.	.	.	.	.
5	155399506	T	A	MGP_C3HHeJ_G0030106	Brca2	C1778*	.	.	0/1	.	.	.	.	.	.	.	.	.	.	.	.	.	.	.	.	.	.	.	.	.	.	.	.	.	.	.	.	.	.	.	.	.	.	.	.	.	.	.	.
5	155399948	C	A	MGP_C3HHeJ_G0030106	Brca2	R1926S	.	.	.	.	.	.	.	.	.	.	.	.	.	.	.	.	.	.	.	.	.	.	.	.	.	.	.	.	.	.	.	0/1	.	.	.	.	.	.	.	.	.	.	.
5	155400455	T	C	MGP_C3HHeJ_G0030106	Brca2	S2095P	.	.	.	.	.	.	.	.	.	.	.	.	.	.	.	.	.	.	.	.	.	.	.	.	0/1	.	.	.	.	.	.	.	.	.	.	.	.	.	.	.	.	.	.
5	155411568	T	A	MGP_C3HHeJ_G0030106	Brca2	Y2432*	.	.	.	.	.	.	.	.	.	.	.	.	.	.	.	.	.	.	.	.	.	.	.	.	.	.	.	.	.	.	.	0/1	.	.	.	.	.	.	.	.	.	.	.
6	14558533	C	A	MGP_C3HHeJ_G0030166	Met	Q195K	.	.	.	.	.	.	.	.	.	.	.	.	0/1	.	.	.	.	.	.	.	.	.	.	.	.	.	.	.	.	.	.	.	.	.	.	.	.	.	.	.	.	.	.
6	14570239	T	A	MGP_C3HHeJ_G0030166	Met	D1162E	.	.	.	.	.	.	.	.	.	.	.	.	.	.	.	.	.	.	.	.	.	.	.	.	.	.	.	.	.	0/1	.	.	.	.	.	.	.	.	.	.	.	.	.
6	37548568	A	T	MGP_C3HHeJ_G0030298	Braf	V584E	.	.	0/1	.	.	0/1	0/1	.	.	.	.	.	0/1	.	0/1	.	0/1	.	.	.	.	.	0/1	.	.	0/1	.	.	.	.	0/1	.	0/1	0/1	.	.	.	.	.	.	.	.	.
6	37548586	T	C	MGP_C3HHeJ_G0030298	Braf	D578G	.	.	0/1	.	.	.	.	.	.	.	.	.	.	.	.	.	.	.	.	.	.	.	.	.	.	.	.	.	.	.	.	.	.	.	.	.	.	.	.	.	.	.	.
6	45860058	A	G	MGP_C3HHeJ_G0030377	Ezh2	C549R	.	.	.	.	.	0/1	.	.	.	.	.	.	.	.	.	.	.	.	.	.	.	.	.	.	.	.	.	.	.	.	.	.	.	.	.	.	.	.	.	.	.	.	.
6	45872428	A	T	MGP_C3HHeJ_G0030377	Ezh2	Y3N	.	.	.	.	.	.	.	.	.	.	.	.	0/1	.	.	.	.	.	.	.	.	.	.	.	.	.	.	.	.	.	.	.	.	.	.	.	.	.	.	.	.	.	.
6	45876396	A	T	MGP_C3HHeJ_G0030377	Ezh2	M101K	.	.	.	.	.	.	.	.	.	.	.	.	.	.	.	.	.	.	.	.	.	.	.	.	.	.	.	0/1	.	.	.	.	.	.	.	.	.	.	.	.	.	.	.
6	64879657	A	G	MGP_C3HHeJ_G0030545	Ret	E600G	.	.	.	.	.	.	.	.	.	.	.	.	.	0/1	.	.	.	.	.	.	.	.	.	.	.	.	.	.	.	.	.	.	.	.	.	.	.	.	.	.	.	.	.
6	95834362	A	T	MGP_C3HHeJ_G0030724	Gata2	L453Q	.	.	.	.	.	.	.	.	.	.	.	.	.	.	.	.	.	.	0/1	.	.	.	.	.	.	.	.	.	.	.	.	.	.	.	.	.	.	.	.	.	.	.	.
6	95834389	G	T	MGP_C3HHeJ_G0030724	Gata2	P444Q	.	.	.	.	.	.	.	.	.	.	.	.	.	.	.	.	0/1	0/1	.	.	.	.	.	.	.	.	.	.	.	.	.	.	.	.	.	.	.	.	.	.	.	.	.
6	95839226	T	A	MGP_C3HHeJ_G0030724	Gata2	S186C	.	.	.	.	.	.	.	.	.	.	.	.	.	.	.	.	.	.	.	.	.	.	.	.	0/1	.	.	.	.	.	.	.	.	.	.	.	.	.	.	.	.	.	.
6	148604310	T	A	MGP_C3HHeJ_G0031183	Kras	E62V	.	.	.	.	.	.	.	.	.	.	.	.	.	.	.	.	.	.	.	.	.	.	.	.	.	.	.	.	.	.	.	.	.	.	.	.	.	.	0/1	.	.	.	.
6	148604312	T	G	MGP_C3HHeJ_G0031183	Kras	Q61H	.	.	.	.	.	.	.	.	.	.	.	.	.	.	.	.	.	.	.	.	.	.	.	.	.	.	.	.	.	.	.	.	.	.	.	.	.	.	.	.	.	.	0/1
6	148604364	A	G	MGP_C3HHeJ_G0031183	Kras	V44A	.	.	.	.	.	.	.	.	.	.	.	.	.	.	.	.	0/1	.	.	.	.	.	.	.	.	.	.	.	.	.	.	.	.	.	.	.	.	.	.	.	.	.	.
7	24093405	T	C	MGP_C3HHeJ_G0031564	Cic	V205A	.	.	.	.	.	.	.	.	.	.	.	.	.	.	.	.	.	.	.	.	.	.	.	.	.	.	.	.	.	.	0/1	.	.	.	.	.	.	.	.	.	.	.	.
7	35269790	T	A	MGP_C3HHeJ_G0031786	Cebpa	L332Q	.	.	.	.	.	.	.	.	.	.	.	.	.	.	.	.	.	.	.	.	.	.	.	0/1	.	.	.	.	.	.	.	.	.	.	.	.	.	.	.	.	.	.	.
7	82515753	A	G	MGP_C3HHeJ_G0032106	Idh2	I44T	.	0/1	.	.	.	.	.	.	.	.	.	.	.	.	.	.	.	.	.	.	.	.	.	.	.	.	.	.	.	.	.	.	.	.	.	.	.	.	.	.	.	.	.
7	134399663	T	C	MGP_C3HHeJ_G0032787	Fgfr2	I254M	.	.	.	.	.	.	.	.	.	.	.	.	.	.	.	.	.	.	.	.	.	.	.	.	.	.	.	.	.	.	.	.	.	0/1	.	.	.	.	.	.	.	.	.
7	134421351	G	A	MGP_C3HHeJ_G0032787	Fgfr2	P242L	.	.	.	.	.	.	.	.	.	.	.	.	.	.	.	.	.	0/1	.	.	.	.	.	.	.	.	.	.	.	.	.	.	.	.	.	.	.	.	.	.	.	.	.
7	134444414	A	T	MGP_C3HHeJ_G0032787	Fgfr2	D145E	.	.	.	.	.	.	.	0/1	.	.	.	.	.	.	.	.	.	.	.	.	.	.	.	.	.	.	.	.	.	.	.	.	.	.	.	.	.	.	.	.	.	.	.
7	134445611	T	C	MGP_C3HHeJ_G0032787	Fgfr2	I113V	.	.	.	.	.	.	.	.	.	.	.	.	.	.	.	.	.	.	.	.	.	0/1	.	.	.	.	.	.	.	.	.	.	.	.	.	.	.	.	.	.	.	.	.
7	145858647	A	T	MGP_C3HHeJ_G0032911	Hras	W178R	.	.	.	.	.	.	.	.	.	.	.	.	.	.	.	.	.	.	.	.	0/1	.	.	.	.	.	.	.	.	.	.	.	.	.	.	.	.	.	.	.	.	.	.
7	145858922	C	A	MGP_C3HHeJ_G0032911	Hras	K117N	.	.	.	.	.	.	.	.	.	.	.	.	.	.	.	.	.	.	.	.	.	.	.	.	.	.	.	.	.	.	.	.	.	.	.	.	.	.	.	.	0/1	.	.
7	145859242	T	C	MGP_C3HHeJ_G0032911	Hras	Q61R	0/1	.	.	.	0/1	.	.	.	0/1	.	0/1	0/1	.	.	.	0/1	.	0/1	0/1	0/1	.	.	.	.	.	.	0/1	0/1	.	.	.	.	.	.	.	.	.	.	.	.	.	.	.
7	145859242	T	A	MGP_C3HHeJ_G0032911	Hras	Q61L	.	.	.	.	.	.	.	.	.	.	.	.	.	.	.	.	.	.	.	.	0/1	.	.	.	0/1	.	.	.	0/1	.	0/1	.	.	.	.	.	.	.	.	.	.	.	.
7	145859243	G	T	MGP_C3HHeJ_G0032911	Hras	Q61K	.	.	.	.	.	.	.	.	.	0/1	.	.	.	.	.	.	.	.	.	.	.	.	.	0/1	.	.	.	.	.	0/1	.	.	.	.	.	.	.	.	.	.	.	.	.
7	145859571	A	T	MGP_C3HHeJ_G0032911	Hras	I21N	.	.	.	.	.	.	.	.	.	.	.	.	.	.	.	.	.	.	.	.	.	.	0/1	.	.	.	.	.	.	.	.	.	.	.	.	.	.	.	.	.	.	.	.
7	145859595	C	A	MGP_C3HHeJ_G0032911	Hras	G13V	.	.	.	.	.	.	.	.	.	.	.	.	.	.	.	.	.	.	.	.	.	.	.	.	.	.	.	.	.	.	.	.	.	.	.	.	.	.	.	.	.	.	.
7	145859596	C	G	MGP_C3HHeJ_G0032911	Hras	G13R	.	.	.	.	.	.	.	.	.	.	.	.	.	.	.	.	.	.	.	.	.	.	.	.	.	.	.	.	.	.	.	.	.	.	.	.	.	.	.	.	.	.	.
7	145859599	CC	AA	MGP_C3HHeJ_G0032911	Hras	G12L	.	.	.	.	.	.	.	.	.	.	.	.	.	.	.	.	.	.	.	.	.	.	.	.	.	.	.	.	.	.	.	.	.	.	.	.	.	.	.	.	.	.	.
8	71776586	C	T	MGP_C3HHeJ_G0033449	Jak3	R142C	.	.	.	.	.	.	.	.	.	.	.	.	.	.	.	.	.	.	.	.	.	.	.	.	.	0/1	.	.	.	.	.	.	.	.	.	.	.	.	.	.	.	.	.
8	71784961	T	A	MGP_C3HHeJ_G0033449	Jak3	S996T	.	.	.	.	.	.	.	.	.	.	.	.	.	.	.	.	.	.	.	.	.	.	.	.	.	.	.	.	.	.	.	.	0/1	.	.	.	.	.	.	.	.	.	.
8	89438045	T	C	MGP_C3HHeJ_G0033609	Cyld	spl?	.	.	.	.	.	.	.	.	.	.	.	.	.	.	.	.	.	.	.	0/1	.	.	.	.	.	.	.	.	.	.	.	.	.	.	.	.	.	.	.	.	.	.	.
8	89442089	T	A	MGP_C3HHeJ_G0033609	Cyld	H687Q	.	.	.	.	.	.	.	.	.	.	.	.	.	.	.	.	.	.	.	.	0/1	.	.	.	.	.	.	.	.	.	.	.	.	.	.	.	.	.	.	.	.	.	.
8	108445453	G	T	MGP_C3HHeJ_G0033771	Cdh1	E514*	.	.	.	.	.	.	.	.	.	.	.	.	.	.	.	.	.	.	.	.	0/1	.	.	.	.	.	.	.	.	.	.	.	.	.	.	.	.	.	.	.	.	.	.
9	18437332	G	A	MGP_C3HHeJ_G0034113	Dnmt1	A143V	.	.	.	.	.	.	.	.	.	0/1	.	.	.	.	.	.	.	.	.	.	.	.	.	.	.	.	.	.	.	.	.	.	.	.	.	.	.	.	.	.	.	.	.
9	19192552	T	A	MGP_C3HHeJ_G0034140	Smarca4	D86E	.	.	.	.	.	.	.	.	.	.	.	.	.	.	.	.	.	.	.	.	0/1	.	.	.	.	.	.	.	.	.	.	.	.	.	.	.	.	.	.	.	.	.	.
9	19220466	T	A	MGP_C3HHeJ_G0034140	Smarca4	I790N	.	.	.	.	.	.	.	.	.	.	.	.	.	.	.	.	.	.	.	.	.	.	.	.	.	0/1	.	.	.	.	.	.	.	.	.	.	.	.	.	.	.	.	.
9	19224547	T	A	MGP_C3HHeJ_G0034140	Smarca4	W825R	.	.	.	.	.	.	.	.	.	.	.	.	.	0/1	.	.	.	.	.	.	.	.	.	.	.	.	.	.	.	.	.	.	.	.	.	.	.	.	.	.	.	.	.
9	42755579	A	T	MGP_C3HHeJ_G0034377	Cbl	S767R	.	.	.	.	.	.	.	0/1	.	.	.	.	.	.	.	.	.	.	.	.	.	.	.	.	.	.	.	.	.	.	.	.	.	.	.	.	.	.	.	.	.	.	.
9	52392442	A	T	MGP_C3HHeJ_G0034494	Atm	V3015E	.	.	.	.	.	.	.	.	.	.	.	.	.	.	.	.	.	.	.	.	.	.	.	.	.	0/1	.	.	.	.	.	.	.	.	.	.	.	.	.	.	.	.	.
9	52394250	A	T	MGP_C3HHeJ_G0034494	Atm	M2948K	.	.	.	.	.	.	.	.	.	.	.	.	.	.	.	.	.	.	.	.	.	.	.	.	.	.	.	.	.	.	.	.	0/1	.	.	.	.	.	.	.	.	.	.
9	52442139	A	T	MGP_C3HHeJ_G0034494	Atm	spl?	.	.	.	.	.	.	.	.	.	.	.	.	.	.	0/1	.	.	.	.	.	.	.	.	.	.	.	.	.	.	.	.	.	.	.	.	.	.	.	.	.	.	.	.
9	52475431	A	T	MGP_C3HHeJ_G0034494	Atm	Y316*	.	.	0/1	.	.	.	.	.	.	.	.	.	.	.	.	.	.	.	.	.	.	.	.	.	.	.	.	.	.	.	.	.	.	.	.	.	.	.	.	.	.	.	.
9	52490301	A	T	MGP_C3HHeJ_G0034494	Atm	L37Q	.	.	.	.	.	.	.	.	.	.	.	.	.	.	.	.	.	.	.	.	.	.	.	.	0/1	.	.	.	.	.	.	.	.	.	.	.	.	.	.	.	.	.	.
9	63694837	A	G	MGP_C3HHeJ_G0034621	Map2k1	V60A	.	.	.	.	.	.	.	.	.	.	.	.	.	.	.	.	.	.	.	.	.	.	.	.	.	.	.	.	0/1	.	.	.	.	.	.	.	.	.	.	.	.	.	.
9	111817022	T	A	MGP_C3HHeJ_G0035034	Setd2	C717*	.	.	.	.	.	.	.	.	.	.	.	.	.	.	.	.	.	.	.	.	.	.	.	0/1	.	.	.	.	.	.	.	.	.	.	.	.	.	.	.	.	.	.	.
9	111834425	T	A	MGP_C3HHeJ_G0035034	Setd2	F1653I	.	.	.	.	.	.	.	.	.	.	.	.	.	.	.	.	.	.	.	.	.	.	.	0/1	.	.	.	.	.	.	.	.	.	.	.	.	.	.	.	.	.	.	.
9	111840862	A	G	MGP_C3HHeJ_G0035034	Setd2	E94G	.	.	.	.	.	.	.	.	.	.	.	.	.	.	.	.	.	.	.	.	0/1	.	.	.	.	.	.	.	.	.	.	.	.	.	.	.	.	.	.	.	.	.	.
9	111840926	T	A	MGP_C3HHeJ_G0035034	Setd2	D115E	.	.	.	.	.	.	.	.	.	.	.	.	.	0/1	.	.	.	.	.	.	.	.	.	.	.	.	.	.	.	.	.	.	.	.	.	.	.	.	.	.	.	.	.
9	112555936	A	C	MGP_C3HHeJ_G0035055	Mlh1	D235E	.	.	.	.	.	.	.	.	.	.	.	.	.	.	.	.	.	.	.	.	.	.	.	.	.	.	.	.	.	.	.	0/1	.	.	.	.	.	.	.	.	.	.	.
9	121088541	A	G	MGP_C3HHeJ_G0035101	Myd88	C192R	.	.	.	.	.	.	.	.	.	.	.	.	.	.	.	.	.	.	.	.	.	.	.	.	.	.	.	.	.	.	.	0/1	.	.	.	.	.	.	.	.	.	.	.
9	122807576	C	T	MGP_C3HHeJ_G0035123	Ctnnb1	S45F	.	.	.	.	.	.	.	.	.	.	.	.	.	.	.	.	.	.	.	.	.	0/1	.	.	.	.	.	.	.	.	.	.	.	.	.	.	.	.	.	.	.	.	.
9	122808289	T	A	MGP_C3HHeJ_G0035123	Ctnnb1	V195E	.	.	.	.	.	.	.	.	.	.	.	.	.	.	.	.	.	.	.	.	.	.	0/1	.	.	.	.	.	.	.	.	.	.	.	.	.	.	.	.	.	.	.	.
9	122816393	T	G	MGP_C3HHeJ_G0035123	Ctnnb1	M763R	.	.	.	.	.	.	.	.	.	.	.	.	.	.	.	.	.	0/1	.	.	.	.	.	.	.	.	.	.	.	.	.	.	.	.	.	.	.	.	.	.	.	.	.
11	14185624	T	A	MGP_C3HHeJ_G0017806	Egfr	F254I	.	0/1	.	0/1	.	.	.	0/1	.	.	.	.	.	0/1	.	.	.	.	.	.	.	0/1	.	.	0/1	0/1	.	.	.	.	.	0/1	.	0/1	.	.	.	.	.	.	.	.	.
11	14210588	C	A	MGP_C3HHeJ_G0017806	Egfr	N758K	.	.	.	.	.	.	.	.	.	.	.	.	0/1	.	.	.	.	.	.	.	.	.	.	.	.	.	.	.	.	.	.	.	.	.	.	.	.	.	.	.	.	.	.
11	14214433	G	A	MGP_C3HHeJ_G0017806	Egfr	R778H	.	.	.	.	.	.	.	.	.	.	.	.	.	.	.	.	.	.	.	.	.	.	.	.	.	.	.	.	.	.	.	.	.	.	.	.	.	.	.	0/1	.	.	.
11	14224314	T	A	MGP_C3HHeJ_G0017806	Egfr	I928N	.	.	.	.	.	.	.	.	.	.	.	.	.	.	.	0/1	.	.	.	.	.	.	.	.	.	.	.	.	.	.	.	.	.	.	.	.	.	.	.	.	.	.	.
11	61923198	A	G	MGP_C3HHeJ_G0018206	Ncor1	C590R	.	.	.	.	.	.	.	.	.	.	.	.	.	.	.	.	.	.	.	.	.	.	.	0/1	.	.	.	.	.	.	.	.	.	.	.	.	.	.	.	.	.	.	.
11	61962205	T	C	MGP_C3HHeJ_G0018206	Ncor1	spl?	.	.	0/1	.	.	.	.	.	.	.	.	.	.	.	.	.	.	.	.	.	.	.	.	.	.	.	.	.	.	.	.	.	.	.	.	.	.	.	.	.	.	.	.
11	62000524	T	C	MGP_C3HHeJ_G0018206	Ncor1	Y27C	.	.	0/1	.	.	.	.	.	.	.	.	.	.	.	.	.	.	.	.	.	.	.	.	.	.	.	.	.	.	.	.	.	.	.	.	.	.	.	.	.	.	.	.
11	79796484	T	A	MGP_C3HHeJ_G0018550	Nf1	H448Q	.	.	.	.	.	.	.	.	.	.	.	.	.	.	.	.	0/1	0/1	.	.	.	.	.	.	.	.	.	.	.	.	.	.	.	.	.	.	.	.	.	.	.	.	.
11	79819726	T	A	MGP_C3HHeJ_G0018550	Nf1	S635T	.	.	.	.	.	.	.	.	.	.	.	.	.	.	.	.	.	.	.	0/1	.	.	.	.	.	.	.	.	.	.	.	.	.	.	.	.	.	.	.	.	.	.	.
11	88528018	T	A	MGP_C3HHeJ_G0018663	Rnf43	C511*	.	.	.	.	.	.	.	.	.	.	.	.	.	0/1	.	.	.	.	.	.	.	.	.	.	.	.	.	.	.	.	.	.	.	.	.	.	.	.	.	.	.	.	.
11	99901507	C	A	MGP_C3HHeJ_G0018814	Erbb2	C228*	.	.	.	.	.	.	.	.	.	.	.	.	.	.	.	.	.	.	.	.	.	.	.	.	.	.	.	.	.	.	.	.	.	0/1	.	.	.	.	.	.	.	.	.
11	99911629	A	G	MGP_C3HHeJ_G0018814	Erbb2	T658A	.	.	.	.	.	.	0/1	.	.	.	.	.	.	.	.	.	.	.	.	.	.	.	.	.	.	.	.	.	.	.	.	.	.	.	.	.	.	.	.	.	.	.	.
11	99915086	A	G	MGP_C3HHeJ_G0018814	Erbb2	E1155G	.	.	.	.	.	.	.	.	.	.	.	.	.	.	.	.	.	.	.	.	.	.	.	.	.	.	.	.	.	.	.	0/1	.	.	.	.	.	.	.	.	.	.	.
11	103294852	A	T	MGP_C3HHeJ_G0018957	Brca1	S504T	.	.	.	.	.	.	.	.	.	.	.	.	.	.	.	.	.	.	.	.	.	.	.	.	.	.	.	.	.	.	.	.	.	0/1	.	.	.	.	.	.	.	.	.
12	92157960	A	C	MGP_C3HHeJ_G0019741	Tshr	K235T	.	.	.	.	.	.	.	.	.	.	.	.	.	.	.	.	.	.	.	.	.	.	.	.	.	.	.	.	.	.	.	.	0/1	.	.	.	.	.	.	.	.	.	.
13	112812260	A	T	MGP_C3HHeJ_G0020673	Map3k1	V1097E	.	.	.	.	.	.	.	.	.	.	.	.	.	.	.	.	.	0/1	.	.	.	.	.	.	.	.	.	.	.	.	.	.	.	.	.	.	.	.	.	.	.	.	.
13	112812767	A	T	MGP_C3HHeJ_G0020673	Map3k1	V928E	.	.	.	.	.	.	.	.	.	0/1	.	.	.	.	.	.	.	.	.	.	.	.	.	.	.	.	.	.	.	.	.	.	.	.	.	.	.	.	.	.	.	.	.
13	112817061	A	G	MGP_C3HHeJ_G0020673	Map3k1	V559A	.	0/1	.	.	.	.	.	.	.	.	.	.	.	.	.	.	.	.	.	.	.	.	.	.	.	.	.	.	.	.	.	.	.	.	.	.	.	.	.	.	.	.	.
14	24281093	A	G	MGP_C3HHeJ_G0020852	Pbrm1	K284E	.	.	.	.	.	.	.	.	.	.	.	.	.	.	.	.	.	.	.	.	.	.	.	.	.	.	.	.	.	.	.	.	0/1	.	.	.	.	.	.	.	.	.	.
14	24288711	T	C	MGP_C3HHeJ_G0020852	Pbrm1	S467P	.	.	.	.	.	.	.	.	.	.	.	.	.	.	.	.	.	.	.	.	.	.	.	.	.	.	0/1	.	.	.	.	.	.	.	.	.	.	.	.	.	.	.	.
14	24325079	T	A	MGP_C3HHeJ_G0020852	Pbrm1	L1091*	.	.	.	.	.	.	.	.	.	.	.	.	.	.	.	.	.	.	.	.	.	.	.	.	0/1	.	.	.	.	.	.	.	.	.	.	.	.	.	.	.	.	.	.
14	68122941	A	T	MGP_C3HHeJ_G0021297	Rb1	N847K	.	.	.	.	.	.	.	.	.	.	.	.	.	.	.	0/1	.	.	.	.	.	.	.	.	.	.	.	.	.	.	.	.	.	.	.	.	.	.	.	.	.	.	.
15	81392587	A	G	MGP_C3HHeJ_G0021853	Ep300	D1021G	.	.	0/1	.	.	.	.	.	.	.	.	.	.	.	.	.	.	.	.	.	.	.	.	.	.	.	.	.	.	.	.	.	.	.	.	.	.	.	.	.	.	.	.
15	81395543	T	C	MGP_C3HHeJ_G0021853	Ep300	V1092A	.	.	.	.	.	.	.	.	.	.	.	.	.	.	.	.	.	.	.	0/1	.	.	.	.	.	.	.	.	.	.	.	.	.	.	.	.	.	.	.	.	.	.	.
15	81404035	T	A	MGP_C3HHeJ_G0021853	Ep300	M1375K	.	.	.	.	.	.	.	.	.	0/1	.	.	.	.	.	.	.	.	.	.	.	.	.	.	.	.	.	.	.	.	.	.	.	.	.	.	.	.	.	.	.	.	.
15	81415413	A	G	MGP_C3HHeJ_G0021853	Ep300	M2189V	.	.	.	.	.	.	.	.	.	.	.	.	.	.	.	.	.	.	.	.	.	.	.	.	.	.	.	.	.	.	.	.	.	.	.	.	.	.	.	.	.	.	.
15	96993371	C	T	MGP_C3HHeJ_G0022003	Arid2	Q771*	.	0/1	.	.	.	.	.	.	.	.	.	.	.	.	.	.	.	.	.	.	.	.	.	.	.	.	.	.	.	.	.	.	.	.	.	.	.	.	.	.	.	.	.
15	97028176	G	T	MGP_C3HHeJ_G0022003	Arid2	S1797I	.	.	.	.	.	.	.	.	.	.	.	.	.	.	.	.	.	.	.	.	.	.	.	.	.	.	.	.	.	.	.	.	.	.	.	.	.	.	.	.	.	.	.
15	99650513	G	A	MGP_C3HHeJ_G0022047	Kmt2d	T5538M	.	.	.	.	.	.	.	.	.	.	.	0/1	.	.	.	.	.	.	.	.	.	.	.	.	.	.	.	.	.	.	.	.	.	.	.	.	.	.	.	.	.	.	.
15	99655174	A	C	MGP_C3HHeJ_G0022047	Kmt2d	L5256R	.	.	.	.	.	.	.	.	.	.	.	.	.	.	.	.	.	.	.	.	.	.	.	.	.	0/1	.	.	.	.	.	.	.	.	.	.	.	.	.	.	.	.	.
15	99660032	G	A	MGP_C3HHeJ_G0022047	Kmt2d	P4343L	.	.	.	.	.	.	.	.	.	.	.	.	.	.	.	.	.	.	.	.	0/1	.	.	.	.	.	.	.	.	.	.	.	.	.	.	.	.	.	.	.	.	.	.
15	99665895	G	A	MGP_C3HHeJ_G0022047	Kmt2d	P3112L	.	.	.	.	.	.	.	.	.	.	.	.	.	.	.	.	.	.	.	.	0/1	.	.	.	.	.	.	.	.	.	.	.	.	.	.	.	.	.	.	.	.	.	.
15	99669967	A	G	MGP_C3HHeJ_G0022047	Kmt2d	I1975T	.	.	.	.	.	.	.	.	.	.	.	0/1	.	.	.	.	.	.	.	.	.	.	.	.	.	.	.	.	.	.	.	.	.	.	.	.	.	.	.	.	.	.	.
15	99673491	A	C	MGP_C3HHeJ_G0022047	Kmt2d	Y1470*	.	.	.	.	.	.	.	.	.	.	.	.	.	.	.	.	.	.	.	.	.	.	.	.	.	.	.	.	.	.	.	.	.	0/1	.	.	.	.	.	.	.	.	.
15	99675286	G	A	MGP_C3HHeJ_G0022047	Kmt2d	Q1355*	.	.	.	.	.	.	.	.	.	.	.	.	.	0/1	.	.	.	.	.	.	.	.	.	.	.	.	.	.	.	.	.	.	.	.	.	.	.	.	.	.	.	.	.
15	99679208	G	A	MGP_C3HHeJ_G0022047	Kmt2d	P667S	.	.	.	.	.	.	.	.	.	.	.	.	.	.	.	.	.	.	.	.	.	.	.	.	.	.	.	.	.	.	.	.	.	0/1	.	.	.	.	.	.	.	.	.
15	99680453	A	T	MGP_C3HHeJ_G0022047	Kmt2d	C349*	.	.	.	.	.	.	.	0/1	.	.	.	.	.	.	.	.	.	.	.	.	.	.	.	.	.	.	.	.	.	.	.	.	.	.	.	.	.	.	.	.	.	.	.
16	590442	A	T	MGP_C3HHeJ_G0022195	Crebbp	M2260K	.	.	.	.	.	.	.	.	.	.	.	.	.	.	0/1	.	.	.	.	.	.	.	.	.	.	.	.	.	.	.	.	.	.	.	.	.	.	.	.	.	.	.	.
16	625326	A	T	MGP_C3HHeJ_G0022195	Crebbp	L838Q	.	.	.	.	.	.	.	.	.	.	.	.	.	.	.	.	.	.	.	0/1	.	.	.	.	.	.	.	.	.	.	.	.	.	.	.	.	.	.	.	.	.	.	.
16	92661613	C	T	MGP_C3HHeJ_G0022790	Runx1	G100S	.	.	.	.	.	.	.	.	.	.	.	.	.	.	.	.	.	.	0/1	.	.	.	.	.	.	.	.	.	.	.	.	.	.	.	.	.	.	.	.	.	.	.	.
17	2394783	C	A	MGP_C3HHeJ_G0022834	Arid1b	D170E	.	.	.	.	.	.	.	.	.	.	.	.	.	.	.	.	.	.	.	.	.	.	.	.	.	.	.	.	.	.	0/1	.	.	.	.	.	.	.	.	.	.	.	.
17	2496107	T	C	MGP_C3HHeJ_G0022834	Arid1b	L1224P	.	.	.	.	.	.	.	.	.	.	.	.	.	0/1	.	.	.	.	.	.	.	.	.	.	.	.	.	.	.	.	.	.	.	.	.	.	.	.	.	.	.	.	.
17	19299649	T	A	MGP_C3HHeJ_G0022946	Ppp2r1a	L69*	.	.	.	.	.	.	0/1	.	.	.	.	.	.	.	.	.	.	.	.	.	.	.	.	.	.	.	.	.	.	.	.	.	.	.	.	.	.	.	.	.	.	.	.
17	19299707	T	A	MGP_C3HHeJ_G0022946	Ppp2r1a	C88*	.	.	.	.	.	.	.	.	.	.	.	.	.	0/1	.	.	.	.	.	.	.	.	.	.	.	.	.	.	.	.	.	.	.	.	.	.	.	.	.	.	.	.	.
17	23299104	A	T	MGP_C3HHeJ_G0023030	Traf7	H601Q	.	.	.	.	.	.	.	.	.	.	.	.	.	.	.	.	.	.	.	.	.	.	.	.	.	.	.	.	.	.	0/1	.	.	.	.	.	.	.	.	.	.	.	.
17	25032934	C	T	MGP_C3HHeJ_G0023116	Axin1	S42L	.	.	.	.	.	.	.	.	.	.	.	.	0/1	.	.	.	.	.	.	.	.	.	.	.	.	.	.	.	.	.	.	.	.	.	.	.	.	.	.	.	.	.	.
17	25033120	T	C	MGP_C3HHeJ_G0023116	Axin1	I104T	.	.	.	.	.	.	.	.	.	.	.	.	.	.	.	.	.	.	.	0/1	.	.	.	.	.	.	.	.	.	.	.	.	.	.	.	.	.	.	.	.	.	.	.
17	25033475	T	G	MGP_C3HHeJ_G0023116	Axin1	S222R	.	.	.	.	.	.	.	.	.	.	.	.	.	.	.	.	.	.	.	.	.	.	.	.	.	.	.	0/1	.	.	.	.	.	.	.	.	.	.	.	.	.	.	.
17	31040916	G	A	MGP_C3HHeJ_G0023217	U2af1	R225C	.	.	.	.	.	.	.	.	.	.	.	0/1	.	.	.	.	.	.	.	.	.	.	.	.	.	.	.	.	.	.	.	.	.	.	.	.	.	.	.	.	.	.	.
17	74150440	C	A	MGP_C3HHeJ_G0023738	Alk	R521L	.	0/1	.	.	.	.	.	.	.	.	.	.	.	.	.	.	.	.	.	.	.	.	.	.	.	.	.	.	.	.	.	.	.	.	.	.	.	.	.	.	.	.	.
17	90872297	T	C	MGP_C3HHeJ_G0023833	Msh6	V1190A	.	.	.	.	.	.	.	.	.	.	.	.	.	.	.	.	.	.	.	.	.	.	.	.	.	.	.	.	.	.	.	.	0/1	.	.	.	.	.	.	.	.	.	.
18	32288741	T	A	MGP_C3HHeJ_G0023970	Apc	Y156*	.	.	.	.	.	.	.	.	.	.	.	.	.	.	.	.	.	.	.	.	.	.	.	.	.	.	.	.	0/1	.	.	.	.	.	.	.	.	.	.	.	.	.	.
18	32288744	T	A	MGP_C3HHeJ_G0023970	Apc	Y157*	.	.	.	.	.	.	.	.	.	.	.	.	.	.	.	.	.	.	.	.	.	.	.	.	.	.	.	.	.	.	0/1	.	.	.	.	.	.	.	.	.	.	.	.
18	32294140	T	G	MGP_C3HHeJ_G0023970	Apc	Y189*	.	.	.	.	.	.	.	.	.	.	.	.	.	.	.	.	.	.	.	0/1	.	.	.	.	.	.	.	.	.	.	.	.	.	.	.	.	.	.	.	.	.	.	.
18	32307542	C	A	MGP_C3HHeJ_G0023970	Apc	spl?	.	.	.	.	.	.	.	.	.	.	.	.	.	.	.	.	.	.	.	.	0/1	.	.	.	.	.	.	.	.	.	.	.	.	.	.	.	.	.	.	.	.	.	.
18	32316102	A	G	MGP_C3HHeJ_G0023970	Apc	D326G	.	.	.	.	.	.	0/1	.	.	.	.	.	.	.	.	.	.	.	.	.	.	.	.	.	.	.	.	.	.	.	.	.	.	.	.	.	.	.	.	.	.	.	.
18	32332128	T	A	MGP_C3HHeJ_G0023970	Apc	L850*	.	.	.	.	.	.	.	.	.	.	.	.	.	.	.	.	.	.	.	.	.	.	.	.	.	0/1	.	.	.	.	.	.	.	.	.	.	.	.	.	.	.	.	.
18	32333453	C	T	MGP_C3HHeJ_G0023970	Apc	Q1292*	.	.	.	.	.	.	.	.	.	.	.	.	.	.	.	.	.	.	0/1	.	.	.	.	.	.	.	.	.	.	.	.	.	.	.	.	.	.	.	.	.	.	.	.
18	32333927	G	T	MGP_C3HHeJ_G0023970	Apc	E1450*	.	.	.	.	.	.	.	.	.	.	.	.	.	.	.	.	.	.	.	.	.	.	.	.	.	.	.	.	.	.	.	.	.	0/1	.	.	.	.	.	.	.	.	.
18	32334039	T	A	MGP_C3HHeJ_G0023970	Apc	L1487*	.	.	.	.	.	.	.	.	.	.	.	.	.	.	.	.	.	.	.	.	.	.	.	.	.	.	.	.	.	.	.	.	0/1	.	.	.	.	.	.	.	.	.	.
18	32334967	T	A	MGP_C3HHeJ_G0023970	Apc	N1796K	.	.	.	.	.	.	.	.	.	.	.	.	.	0/1	.	.	.	.	.	.	.	.	.	.	.	.	.	.	.	.	.	.	.	.	.	.	.	.	.	.	.	.	.
18	32335862	T	C	MGP_C3HHeJ_G0023970	Apc	S2095P	.	.	.	.	.	.	.	.	.	.	.	.	.	.	.	0/1	.	.	.	.	.	.	.	.	.	.	.	.	.	.	.	.	.	.	.	.	.	.	.	.	.	.	.
18	60191414	T	G	MGP_C3HHeJ_G0024209	Csf1r	Y100*	.	.	.	.	.	.	.	.	.	.	.	.	.	.	.	.	.	.	.	.	.	.	.	.	.	.	0/1	.	.	.	.	.	.	.	.	.	.	.	.	.	.	.	.
18	60199103	A	T	MGP_C3HHeJ_G0024209	Csf1r	Q446L	.	.	.	.	.	.	.	.	.	.	.	.	.	.	.	.	.	.	.	.	.	.	.	.	.	.	.	.	.	.	.	.	.	0/1	.	.	.	.	.	.	.	.	.
18	60210197	G	A	MGP_C3HHeJ_G0024209	Csf1r	S711N	.	.	.	.	.	.	.	.	.	.	.	.	.	.	.	.	.	.	.	.	0/1	.	.	.	.	.	.	.	.	.	.	.	.	.	.	.	.	.	.	.	.	.	.
18	75982611	T	C	MGP_C3HHeJ_G0024302	Smad2	I411T	.	.	.	.	.	.	.	.	.	.	.	.	.	.	.	.	.	.	.	.	.	.	.	.	.	.	0/1	.	.	.	.	.	.	.	.	.	.	.	.	.	.	.	.
18	78560973	A	T	MGP_C3HHeJ_G0024320	Setbp1	D1268E	.	.	.	.	.	.	.	.	.	.	.	.	.	.	.	.	.	.	.	.	.	.	.	.	.	0/1	.	.	.	.	.	.	.	.	.	.	.	.	.	.	.	.	.
18	78561043	T	G	MGP_C3HHeJ_G0024320	Setbp1	E1245A	.	.	.	.	.	.	.	.	.	.	.	.	.	.	.	.	.	.	.	.	.	.	0/1	.	.	.	.	.	.	.	.	.	.	.	.	.	.	.	.	.	.	.	.
18	78561660	A	T	MGP_C3HHeJ_G0024320	Setbp1	Y1039*	.	.	.	.	.	.	0/1	.	.	.	.	.	.	.	.	.	.	.	.	.	.	.	.	.	.	.	.	.	.	.	.	.	.	.	.	.	.	.	.	.	.	.	.
18	78561709	A	T	MGP_C3HHeJ_G0024320	Setbp1	V1023E	.	.	.	.	.	.	.	.	.	.	.	.	.	.	.	.	.	.	.	0/1	.	.	.	.	.	.	.	.	.	.	.	.	.	.	.	.	.	.	.	.	.	.	.
18	78562909	A	T	MGP_C3HHeJ_G0024320	Setbp1	L623*	.	.	.	.	.	.	.	0/1	.	.	.	.	.	.	.	.	.	.	.	.	.	.	.	.	.	.	.	.	.	.	.	.	.	.	.	.	.	.	.	.	.	.	.
18	78563840	C	A	MGP_C3HHeJ_G0024320	Setbp1	G313*	.	.	.	.	.	.	.	.	.	.	.	.	.	.	.	.	.	0/1	.	.	.	.	.	.	.	.	.	.	.	.	.	.	.	.	.	.	.	.	.	.	.	.	.
18	78802651	C	A	MGP_C3HHeJ_G0024320	Setbp1	W73C	.	.	.	.	.	.	.	.	.	.	.	.	.	.	.	.	.	.	.	.	.	.	.	.	.	.	.	.	.	.	.	.	.	.	.	.	.	.	.	.	.	.	.
18	78802652	C	T	MGP_C3HHeJ_G0024320	Setbp1	W73*	.	.	.	.	.	.	.	.	.	.	.	.	.	.	.	.	.	.	.	.	.	.	.	.	.	.	.	.	.	.	.	.	.	.	.	.	.	.	.	.	.	.	.
19	3319760	T	A	MGP_C3HHeJ_G0024493	Men1	I33N	.	.	.	.	.	.	.	.	.	.	.	.	.	.	.	0/1	.	.	.	.	.	.	.	.	.	.	.	.	.	.	.	.	.	.	.	.	.	.	.	.	.	.	.
19	13740506	T	A	MGP_C3HHeJ_G0024692	Gnaq	N162K	.	.	.	.	.	.	.	.	.	.	0/1	.	.	.	.	.	.	.	.	.	.	.	.	.	.	.	.	.	.	.	.	.	.	.	.	.	.	.	.	.	.	.	.
19	27254178	G	T	MGP_C3HHeJ_G0024750	Jak2	V80L	.	.	.	.	.	.	.	.	.	.	.	.	.	.	.	.	.	.	.	.	.	.	.	.	.	.	.	.	0/1	.	.	.	.	.	.	.	.	.	.	.	.	.	.
19	30952634	A	G	MGP_C3HHeJ_G0024775	Pten	E314G	.	.	.	.	.	.	.	0/1	.	.	.	.	.	.	.	.	.	.	.	.	.	.	.	.	.	.	.	.	.	.	.	.	.	.	.	.	.	.	.	.	.	.	.
[truncated: 32 more columns]
